# Supplementary material for: Use of social network analysis methods to study professional advice and performance among healthcare providers: a systematic review
Source: Syst Rev. 2017 Oct 23;6:208. doi: 10.1186/s13643-017-0597-1 (PMC5651641; doi:10.1186/s13643-017-0597-1)
Supplement: Supplementary file 8 — Existing SNA systematic reviews. (XLSX 14 kb) [file 13643_2017_597_MOESM8_ESM.xlsx]

## Sheet:  SNA Sys Reviews
Additional File 8: Existing SNA Systematic Reviews
Systematic Review	Year	Focus of review	Language	Databases	Search dates	Studies	Recommendations for further research	Recommend Network interventions?
Mitchell, et al	2016	Social network studies set in long-term care (LTC), including residents with dementia, and identify network factors influencing the care available to residents. Studies included those examining social networks of residents or staff in LTC. (not just HCWs)	English	(7)CINAHL, EMBASE, IBSS, Medline, PsychInfo, Scopus, and Web of Science	1994-Dec 2014	6 studies (9 articles 4 on staff)	Further research into network structures could investigate how social networks improve staff’s workplace experience, enable better care for residents, and contribute to organizational success in a constantly changing environment. Studies could incorporate longitudinal studies and those with a control group. Statistically significant numbers are also needed. Research also could be done not just at…
Bae, et al	2015	This review identified and described studies reporting results of an SNA undertaken in a health care setting and assessed factors contributing to social network, the role and influence of social networks in a health care setting (limited to health facilities), and the relation to how the features of networks may improve care processes and patient safety outcomes.	English	(7) CINAHL, Cochrane Database of Systematic Reviews, PubMed, PsycINFO, JSTOR, Medline, and Web of Science.	up to April 2013	28 studies (29 articles) 25 Quant only 3 Mixed methods	relatively few studies examined the relationships between social network and care process/ patient safety outcomes.
Systematic Review	Year	Focus of review	Language	Databases	Search dates	Studies	Recommendations for further research	Recommend Network interventions?
Benton, et al	2015	To explore the use of social network analysis involving nurses either as subjects of the study or as researchers.	English Spanish Portu-guese	(3) CINAHL, SciELO and PubMed plus Google, Yahoo	1965- Dec 2013	43	The lack of longitudinal studies and the absence of replication across multiple sites should be seen as an opportunity for further research.
Perkins, et al	2015	Research questions: 1. How are sociocentric social networks quantitatively measured in LMICs for health-related research? 2. What common observations can we make about how network composition, network position, and network structure are associated with health and health behaviors in these settings? 3. How can sociocentric network data collection be improved in LMICs and what directions might futu…	English	(4) PubMed, Econlit, Sociological Abstracts, and PsychINFO	through Dec 2013	10 unique studies (17 articles)	"there is a strong need for more in-depth sociocentric network and health studies in LMICs, particularly in relation to intervention and evaluation, using standardized metrics." despite the potential richness of sociocentric network data, analyses have not progressed beyond basic calculations, particularly for studies conducted in LMICs.longitudinal data and experiments are needed to increase und…
Systematic Review	Year	Focus of review	Language	Databases	Search dates	Studies	Recommendations for further research	Recommend Network interventions?
Long, et al	2013	The aim of this review is to systematically review the empirical, peer reviewed research on bridges, brokers and boundary spanners from a network theoretical perspective, across a wide range of collaborative settings in order to inform our understanding of brokerage in networks. (not specific to health)	English	(4) Medline, CINAHL, Business Source Premier (BSP), and the International Bibliography of Social Sciences (IBSS).	1994-2011	24	This strategy of identifying bridges could be used across healthcare settings to enhance uptake of new practice guidelines or other initiatives needing to be disseminated widely and has a different focus from similar work looking at the role of opinion leaders in this process. There is also the potential for research identifying bottlenecks in communication flows or instances of information hoard…	Yes
Systematic Review	Year	Focus of review	Language	Databases	Search dates	Studies	Recommendations for further research	Recommend Network interventions?
Chambers, et al	2012	Our primary objective was to evaluate the use of SNA as part of an intervention to support the implementation of change in healthcare organisations. A secondary objective was to identify and describe studies that report the results of an SNA undertaken in a healthcare setting: and attempt to assess what they tell us about the role and influence of social networks in healthcare organisations.	no limit	(10) MEDLINE, EMBASE; PsycINFO; HMIC, the Cochrane Librarys, CINAHL; Business Source Premier; Social Science Citation Index; Conference Proceedings Citation Index; ASSIA.	1950- October 2011	52 studies	Future research should seek to go beyond the merely descriptive to implement and evaluate SNA-based interventions.Future studies involving SNA in healthcare should be designed with an intervention and comparator. SNAs can be either dependent or independent variables not divorced from any other intervention (independent variable) or measurement (dependent variable). unclear to what extent the stud…	Yes
Cunningham, et al	2012	studied the structure of networks of health care professionals and the effectiveness and sustainability of networks on quality of care and patient safety.	English	(6) MEDLINE, CINAHL, EMBASE, Web of Science and Business Source Premier	1995- Dec 2009	26	none stated
Systematic Review	Year	Focus of review	Languages	Databases	Search dates	Studies	Recommendations for further research	Recommend Network interventions?
Flodgren, et al	2011	To assess the effectiveness of the use of local opinion leaders in improving professional practice and patient outcomes. (limited to RCTs)	no limit	(9) Cochrane EPOC Group Trials Register, the Cochrane Central Register of Controlled Trials, MEDLINE, EMBASE, HMIC, Science Citation Index, Social Science Citation Index, ISI Conference Proceedings and World Cat Dissertation	up to 5 May 2009	18 RCTs	Cost and cost effectiveness of opinion leader interventions. More research on methods of identifying opinion leaders and contexts where opinion leaders are most effective	Yes
Dunn, et al	2011	studied network structure from observation-based case studies as a comparison of observed network patterns against a priori gold standard criteria.	English	(1) Medline	2005 and May 2010	3 case studies	We propose that future case studies involving SNA in healthcare organisations would benefit from the application of this validation method
Braithwrite, et al	2010	Review literature on social spaces, holes, gaps, boundaries and edges	English	(5)ABI/INFORM Global, CINAHL, IBSS, Medline and Psychinfo	through -Dec 2009	13	none stated
